# Supplementary material for: Usher syndrome proteins ADGRV1 (USH2C) and CIB2 (USH1J) interact and share a common interactome containing TRiC/CCT-BBS chaperonins
Source: Front Cell Dev Biol. 2023 Jun 22;11:1199069. doi: 10.3389/fcell.2023.1199069 (PMC10323441; doi:10.3389/fcell.2023.1199069)
Supplement: Supplementary file 1 [file Table4.XLS]

## Sheet: ClueGO Results
ID	Term	Nr. Genes	Associated Genes Found	Term PValue	Term PValue Corrected with Bonferroni step down	% Associated Genes	Group PValue	Group PValue Corrected with Bonferroni step down	GOLevels	GOGroups
GO:0016885	ligase activity, forming carbon-carbon bonds	3	[ACACA, KRT17, PCCB]	0.000541289	0.0254406	30	0.000541289	0.00108258	[3]	Group00
GO:0016887	ATP hydrolysis activity	7	[ABCD3, HSP90AA1, HSPA1A, HSPA5, RUVBL1, RUVBL2, VPS4A]	0.000187524	0.0101263	10	0.000187524	0.000937618	[2, 7]	Group01
GO:0017076	purine nucleotide binding	19	[ABCD3, ARFGEF2, ARL1, BAG2, CDC42, ETFA, GLUD1, HSP90AA1, HSP90AB1, HSPA1A, HSPA5, HSPA8, HSPH1, MYO1B, PISD, RAN, RANBP1, TUBA1B, VPS4A]	0.000423184	0.020736	4.07725	0.000423184	0.00126955	[4, 5]	Group02
GO:0019904	protein domain specific binding	19	[ACSL3, ARL1, CCT6A, CDC42, DDB1, DDOST, DDX6, DNAJA1, FKBP8, HNRNPM, HSP90AA1, HSP90AB1, HSPA1A, HSPA5, HSPA8, MYO1D, PRKDC, TRIM28, VPS4A]	0.000194798	0.0103243	4.3379	0.000194798	0.000779192	[3]	Group03
GO:0032075	positive regulation of nuclease activity	3	[HSPA1A, PCNA, RPS3]	0.000164004	0.00902025	42.8571	0.000164004	0.000984027	[4, 5, 6]	Group04
GO:0051787	misfolded protein binding	4	[DNAJB11, HSPA1A, HSPA5, SDF2L1]	3.69896e-05	0.00236733	33.3333	3.69896e-05	0.000295916	[3]	Group05
GO:0044389	ubiquitin-like protein ligase binding	22	[AUP1, CCT2, CUL2, DNAJA1, ELOB, FAF2, HSP90AA1, HSP90AB1, HSPA1A, HSPA5, HSPA8, HSPA9, HSPD1, LRPPRC, RPL23, SLC25A5, TCP1, TRIM28, TUBA1B, TUBB, YWHAE, YWHAZ]	1.7188e-09	1.2891e-07	8.05861	1.7188e-09	2.23444e-08	[4]	Group06
GO:0031625	ubiquitin protein ligase binding	22	[AUP1, CCT2, CUL2, DNAJA1, ELOB, FAF2, HSP90AA1, HSP90AB1, HSPA1A, HSPA5, HSPA8, HSPA9, HSPD1, LRPPRC, RPL23, SLC25A5, TCP1, TRIM28, TUBA1B, TUBB, YWHAE, YWHAZ]	5.90866e-10	4.49058e-08	8.52713	1.7188e-09	2.23444e-08	[5]	Group06
GO:0070182	DNA polymerase binding	4	[FANCI, HSP90AA1, HSP90AB1, PCNA]	0.000210905	0.0109671	22.2222	2.53287e-07	2.53287e-06	[4]	Group07
GO:0097718	disordered domain specific binding	4	[FKBP8, HSP90AA1, HSP90AB1, HSPA1A]	0.000793674	0.0349217	16	2.53287e-07	2.53287e-06	[4]	Group07
GO:0034061	DNA polymerase activity	9	[AURKB, CCT2, CCT4, HSP90AA1, HSP90AB1, MAP2K7, PCNA, RFC3, TCP1]	4.02942e-06	0.000294147	12.3288	2.53287e-07	2.53287e-06	[4, 5]	Group07
GO:0051444	negative regulation of ubiquitin-protein transferase activity	4	[BAG2, MAD2L1, RPL23, RPS20]	0.000570671	0.0262508	17.3913	0.00182189	0.00182189	[4, 5, 6]	Group08
GO:1904666	regulation of ubiquitin protein ligase activity	4	[BAG2, MAD2L1, RPL23, RPS20]	0.000675682	0.0304057	16.6667	0.00182189	0.00182189	[5, 6]	Group08
GO:1904667	negative regulation of ubiquitin protein ligase activity	4	[BAG2, MAD2L1, RPL23, RPS20]	9.79577e-05	0.0057795	26.6667	0.00182189	0.00182189	[5, 6, 7]	Group08
GO:0022804	active transmembrane transporter activity	13	[ABCB7, ABCD3, ATP1A1, ATP2A2, CHP1, NDUFA4, NDUFS3, NDUFS7, SLC1A3, SLC25A1, SLC25A12, SLC25A13, SLC25A22]	2.63923e-05	0.0017155	6.77083	3.286e-06	2.9574e-05	[3]	Group09
GO:0015399	primary active transmembrane transporter activity	7	[ABCB7, ABCD3, ATP1A1, ATP2A2, NDUFA4, NDUFS3, NDUFS7]	0.000538267	0.0258368	8.43373	3.286e-06	2.9574e-05	[4]	Group09
GO:0022853	active ion transmembrane transporter activity	9	[ATP1A1, ATP2A2, CHP1, NDUFA4, SLC1A3, SLC25A1, SLC25A12, SLC25A13, SLC25A22]	0.000415988	0.0207994	6.87023	3.286e-06	2.9574e-05	[4]	Group09
GO:0015078	proton transmembrane transporter activity	7	[ATP5F1A, ATP5F1C, CHP1, NDUFA4, SLC25A12, SLC25A13, SLC25A22]	5.59655e-05	0.00352583	12.069	3.286e-06	2.9574e-05	[5, 6]	Group09
GO:0015172	acidic amino acid transmembrane transporter activity	4	[SLC1A3, SLC25A12, SLC25A13, SLC25A22]	9.80484e-06	0.000696143	44.4444	3.286e-06	2.9574e-05	[6]	Group09
GO:0001671	ATPase activator activity	4	[ATP1B3, DNAJA1, DNAJA2, DNAJB6]	7.28103e-05	0.00444143	28.5714	1.36109e-08	1.63331e-07	[3]	Group10
GO:0031072	heat shock protein binding	9	[DNAJA1, DNAJB12, DNAJB6, DNAJC7, HSP90AB1, HSPA1A, HSPA8, RPS3, TELO2]	1.17608e-05	0.000823258	10.8434	1.36109e-08	1.63331e-07	[3]	Group10
GO:0051082	unfolded protein binding	5	[DNAJA2, DNAJB6, HSPA1A, HSPA8, UGGT1]	0.00025975	0.0132473	14.7059	1.36109e-08	1.63331e-07	[3]	Group10
GO:0051087	chaperone binding	8	[ALB, ATP1A1, BAG2, DNAJA1, DNAJA2, DNAJB6, HSPA8, HSPD1]	1.41558e-05	0.000976747	12.3077	1.36109e-08	1.63331e-07	[3]	Group10
GO:0055131	C3HC4-type RING finger domain binding	3	[DNAJA1, HSPA1A, HSPA8]	9.49161e-05	0.00569497	50	1.36109e-08	1.63331e-07	[4]	Group10
GO:0140097	catalytic activity, acting on DNA	13	[AURKB, CCT2, CCT4, HSP90AA1, HSP90AB1, MAP2K7, MCM7, PCNA, RFC3, RPS3, RUVBL1, RUVBL2, TCP1]	0.000112176	0.00650619	5.88235	9.6962e-05	0.000678734	[3]	Group11
GO:0016779	nucleotidyltransferase activity	10	[AURKB, CCT2, CCT4, CDS2, HSP90AA1, HSP90AB1, MAP2K7, PCNA, RFC3, TCP1]	5.62953e-05	0.00349031	8	9.6962e-05	0.000678734	[4]	Group11
GO:0070182	DNA polymerase binding	4	[FANCI, HSP90AA1, HSP90AB1, PCNA]	0.000210905	0.0109671	22.2222	9.6962e-05	0.000678734	[4]	Group11
GO:0034061	DNA polymerase activity	9	[AURKB, CCT2, CCT4, HSP90AA1, HSP90AB1, MAP2K7, PCNA, RFC3, TCP1]	4.02942e-06	0.000294147	12.3288	9.6962e-05	0.000678734	[4, 5]	Group11
GO:0003964	RNA-directed DNA polymerase activity	7	[AURKB, CCT2, CCT4, HSP90AA1, HSP90AB1, MAP2K7, TCP1]	1.58469e-05	0.00107759	14.5833	9.6962e-05	0.000678734	[5, 6]	Group11
GO:0051972	regulation of telomerase activity	7	[AURKB, CCT2, CCT4, HSP90AA1, HSP90AB1, MAP2K7, TCP1]	8.74159e-06	0.000629394	15.9091	9.6962e-05	0.000678734	[4, 7, 8]	Group11
GO:0051973	positive regulation of telomerase activity	7	[AURKB, CCT2, CCT4, HSP90AA1, HSP90AB1, MAP2K7, TCP1]	7.24925e-07	5.36444e-05	22.5806	9.6962e-05	0.000678734	[4, 5, 7, 8, 9]	Group11
GO:0003720	telomerase activity	7	[AURKB, CCT2, CCT4, HSP90AA1, HSP90AB1, MAP2K7, TCP1]	1.58469e-05	0.00107759	14.5833	9.6962e-05	0.000678734	[6, 7]	Group11
GO:0005342	organic acid transmembrane transporter activity	9	[SFXN1, SLC16A1, SLC1A3, SLC1A5, SLC25A1, SLC25A12, SLC25A13, SLC25A22, SLC3A2]	1.89824e-05	0.00125284	10.2273	2.35685e-07	2.59254e-06	[3]	Group12
GO:0022804	active transmembrane transporter activity	13	[ABCB7, ABCD3, ATP1A1, ATP2A2, CHP1, NDUFA4, NDUFS3, NDUFS7, SLC1A3, SLC25A1, SLC25A12, SLC25A13, SLC25A22]	2.63923e-05	0.0017155	6.77083	2.35685e-07	2.59254e-06	[3]	Group12
GO:0022853	active ion transmembrane transporter activity	9	[ATP1A1, ATP2A2, CHP1, NDUFA4, SLC1A3, SLC25A1, SLC25A12, SLC25A13, SLC25A22]	0.000415988	0.0207994	6.87023	2.35685e-07	2.59254e-06	[4]	Group12
GO:0046943	carboxylic acid transmembrane transporter activity	9	[SFXN1, SLC16A1, SLC1A3, SLC1A5, SLC25A1, SLC25A12, SLC25A13, SLC25A22, SLC3A2]	1.72955e-05	0.0011588	10.3448	2.35685e-07	2.59254e-06	[4]	Group12
GO:0005310	dicarboxylic acid transmembrane transporter activity	3	[SLC16A1, SLC25A12, SLC25A13]	0.000967537	0.0416041	25	2.35685e-07	2.59254e-06	[5]	Group12
GO:0008514	organic anion transmembrane transporter activity	9	[SFXN1, SLC16A1, SLC1A3, SLC1A5, SLC25A1, SLC25A12, SLC25A13, SLC25A22, SLC3A2]	0.000127973	0.00716646	8.03571	2.35685e-07	2.59254e-06	[5]	Group12
GO:0015171	amino acid transmembrane transporter activity	7	[SFXN1, SLC1A3, SLC1A5, SLC25A12, SLC25A13, SLC25A22, SLC3A2]	5.59655e-05	0.00352583	12.069	2.35685e-07	2.59254e-06	[5]	Group12
GO:0015078	proton transmembrane transporter activity	7	[ATP5F1A, ATP5F1C, CHP1, NDUFA4, SLC25A12, SLC25A13, SLC25A22]	5.59655e-05	0.00352583	12.069	2.35685e-07	2.59254e-06	[5, 6]	Group12
GO:0005451	monovalent cation:proton antiporter activity	3	[CHP1, SLC25A12, SLC25A13]	0.000967537	0.0416041	25	2.35685e-07	2.59254e-06	[5, 6, 7]	Group12
GO:0015172	acidic amino acid transmembrane transporter activity	4	[SLC1A3, SLC25A12, SLC25A13, SLC25A22]	9.80484e-06	0.000696143	44.4444	2.35685e-07	2.59254e-06	[6]	Group12
GO:0015175	neutral amino acid transmembrane transporter activity	5	[SFXN1, SLC1A5, SLC25A12, SLC25A13, SLC3A2]	0.000118851	0.00677452	17.2414	2.35685e-07	2.59254e-06	[6]	Group12
GO:0015179	L-amino acid transmembrane transporter activity	5	[SFXN1, SLC1A3, SLC1A5, SLC25A22, SLC3A2]	0.00025975	0.0132473	14.7059	2.35685e-07	2.59254e-06	[6]	Group12
GO:0015556	C4-dicarboxylate transmembrane transporter activity	3	[SLC16A1, SLC25A12, SLC25A13]	0.000164004	0.00902025	42.8571	2.35685e-07	2.59254e-06	[6]	Group12
GO:0015299	solute:proton antiporter activity	3	[CHP1, SLC25A12, SLC25A13]	0.000967537	0.0416041	25	2.35685e-07	2.59254e-06	[6, 7, 8]	Group12
