# Supplementary material for: Usher syndrome proteins ADGRV1 (USH2C) and CIB2 (USH1J) interact and share a common interactome containing TRiC/CCT-BBS chaperonins
Source: Front Cell Dev Biol. 2023 Jun 22;11:1199069. doi: 10.3389/fcell.2023.1199069 (PMC10323441; doi:10.3389/fcell.2023.1199069)
Supplement: Supplementary file 2 [file Table2.XLS]

## Sheet: ClueGO Results
ID	Term	Nr. Genes	Associated Genes Found	Term PValue	Term PValue Corrected with Bonferroni step down	% Associated Genes	Ontology Source	Group PValue	Group PValue Corrected with Bonferroni step down	GOLevels	GOGroups
GO:0042026	protein refolding	4	[DNAJA2, HSPA1A, HSPA8, HSPD1]	3.20139e-05	0.00755528	40	GO_BiologicalProcess-EBI-UniProt-GOA-ACAP-ARAP_29.06.2022_00h00	3.20139e-05	9.60417e-05	[3]	Group00
GO:1901566	organonitrogen compound biosynthetic process	33	[ABCB7, ACSL3, ALG1, ATP5F1A, ATP5F1C, CAD, COX15, CTPS1, DDOST, DDX6, DPM1, EEF2, FAM3A, FARSA, GLUD1, MGAT2, PLOD1, POLDIP3, PTDSS1, RPL38, RPN1, RPN2, RPS14, RPS3, RPS6, RPS9, SLC25A13, SLC38A1, SPTLC1, STT3A, TMEM165, UMPS, YTHDF2]	0.000141947	0.0308024	4.03423	GO_BiologicalProcess-EBI-UniProt-GOA-ACAP-ARAP_29.06.2022_00h00	0.000141947	0.000141947	[4]	Group01
GO:0006487	protein N-linked glycosylation	7	[ALG1, DDOST, MGAT2, RPN1, RPN2, STT3A, TMEM165]	1.9491e-05	0.00467785	16.6667	GO_BiologicalProcess-EBI-UniProt-GOA-ACAP-ARAP_29.06.2022_00h00	1.9491e-05	7.79641e-05	[5, 6, 7, 8]	Group02
GO:1990542	mitochondrial transmembrane transport	8	[ABCB7, AIFM1, SFXN1, SFXN2, SLC25A12, SLC25A13, SLC25A33, TIMM21]	1.69912e-06	0.000434974	19.0476	GO_BiologicalProcess-EBI-UniProt-GOA-ACAP-ARAP_29.06.2022_00h00	1.69912e-06	1.3593e-05	[3, 5]	Group03
GO:0031396	regulation of protein ubiquitination	12	[BAG2, DNAJA1, FANCI, HSP90AA1, HSP90AB1, HSPA1A, HUWE1, MAD2L1, RPL23, RPS20, RPS3, UBB]	7.11839e-05	0.0160875	7.79221	GO_BiologicalProcess-EBI-UniProt-GOA-ACAP-ARAP_29.06.2022_00h00	7.11839e-05	0.000142368	[7, 8, 9]	Group04
GO:1904667	negative regulation of ubiquitin protein ligase activity	4	[BAG2, MAD2L1, RPL23, RPS20]	0.000192037	0.0409039	26.6667	GO_BiologicalProcess-EBI-UniProt-GOA-ACAP-ARAP_29.06.2022_00h00	7.11839e-05	0.000142368	[7, 9, 10, 11, 12]	Group04
GO:0007005	mitochondrion organization	23	[AGK, AIFM1, HAX1, HSP90AA1, HSPA1A, HTRA2, HUWE1, IMMT, MICOS13, NDUFA13, NDUFA8, NDUFA9, NDUFB4, NDUFS3, NDUFS7, PISD, SCO2, SLC25A33, SLC25A5, TIMM21, TIMM50, VDAC2, YME1L1]	2.74248e-07	7.21271e-05	6.92771	GO_BiologicalProcess-EBI-UniProt-GOA-ACAP-ARAP_29.06.2022_00h00	2.74248e-07	2.46823e-06	[5]	Group05
GO:0007006	mitochondrial membrane organization	9	[AGK, HSP90AA1, HSPA1A, IMMT, MICOS13, NDUFA13, SLC25A5, TIMM50, VDAC2]	6.93438e-06	0.00171973	13.6364	GO_BiologicalProcess-EBI-UniProt-GOA-ACAP-ARAP_29.06.2022_00h00	2.74248e-07	2.46823e-06	[5, 6]	Group05
GO:0010257	NADH dehydrogenase complex assembly	7	[NDUFA13, NDUFA8, NDUFA9, NDUFB4, NDUFS3, NDUFS7, TIMM21]	0.000117148	0.0255383	12.7273	GO_BiologicalProcess-EBI-UniProt-GOA-ACAP-ARAP_29.06.2022_00h00	2.74248e-07	2.46823e-06	[6]	Group05
GO:0033108	mitochondrial respiratory chain complex assembly	10	[AIFM1, NDUFA13, NDUFA8, NDUFA9, NDUFB4, NDUFS3, NDUFS7, SCO2, SLC25A33, TIMM21]	6.66006e-06	0.00165835	12.0482	GO_BiologicalProcess-EBI-UniProt-GOA-ACAP-ARAP_29.06.2022_00h00	2.74248e-07	2.46823e-06	[6]	Group05
GO:0032981	mitochondrial respiratory chain complex I assembly	7	[NDUFA13, NDUFA8, NDUFA9, NDUFB4, NDUFS3, NDUFS7, TIMM21]	0.000117148	0.0255383	12.7273	GO_BiologicalProcess-EBI-UniProt-GOA-ACAP-ARAP_29.06.2022_00h00	2.74248e-07	2.46823e-06	[7]	Group05
GO:0006091	generation of precursor metabolites and energy	13	[ATP5F1A, ATP5F1C, ETFA, NDUFA4, NDUFS3, NDUFS7, NDUFV1, PHGDH, PKM, SLC25A12, SLC25A13, SLC25A33, VDAC2]	0.000236263	0.0498515	6.46766	GO_BiologicalProcess-EBI-UniProt-GOA-ACAP-ARAP_29.06.2022_00h00	8.215e-06	4.929e-05	[3]	Group06
GO:0022900	electron transport chain	8	[ETFA, NDUFA4, NDUFS3, NDUFS7, NDUFV1, SLC25A12, SLC25A13, VDAC2]	1.82974e-05	0.00440966	14.0351	GO_BiologicalProcess-EBI-UniProt-GOA-ACAP-ARAP_29.06.2022_00h00	8.215e-06	4.929e-05	[4]	Group06
GO:0022804	active transmembrane transporter activity	13	[ABCB7, ABCD3, ATP1A1, ATP2A2, CHP1, NDUFA4, NDUFS3, NDUFS7, SLC1A3, SLC25A1, SLC25A12, SLC25A13, SLC25A22]	0.000150074	0.032266	6.77083	GO_BiologicalProcess-EBI-UniProt-GOA-ACAP-ARAP_29.06.2022_00h00	8.215e-06	4.929e-05	[4, 6]	Group06
GO:0045333	cellular respiration	9	[ATP5F1A, ATP5F1C, ETFA, NDUFS3, NDUFS7, NDUFV1, SLC25A12, SLC25A13, SLC25A33]	9.45709e-05	0.0209002	9.89011	GO_BiologicalProcess-EBI-UniProt-GOA-ACAP-ARAP_29.06.2022_00h00	8.215e-06	4.929e-05	[5]	Group06
GO:0022904	respiratory electron transport chain	6	[ETFA, NDUFS3, NDUFS7, NDUFV1, SLC25A12, SLC25A13]	9.1656e-05	0.0203476	16.2162	GO_BiologicalProcess-EBI-UniProt-GOA-ACAP-ARAP_29.06.2022_00h00	8.215e-06	4.929e-05	[5, 6]	Group06
GO:1902600	proton transmembrane transport	8	[ATP5F1A, ATP5F1C, CHP1, COX15, NDUFA4, SLC25A12, SLC25A13, SLC25A22]	3.86193e-05	0.00895968	12.6984	GO_BiologicalProcess-EBI-UniProt-GOA-ACAP-ARAP_29.06.2022_00h00	8.215e-06	4.929e-05	[6, 8]	Group06
GO:0015078	proton transmembrane transporter activity	7	[ATP5F1A, ATP5F1C, CHP1, NDUFA4, SLC25A12, SLC25A13, SLC25A22]	0.000164836	0.0352749	12.069	GO_BiologicalProcess-EBI-UniProt-GOA-ACAP-ARAP_29.06.2022_00h00	8.215e-06	4.929e-05	[6, 7, 8, 9]	Group06
GO:0051649	establishment of localization in cell	37	[ABCD3, AGK, AIFM1, AKAP8L, ARL1, ATP2A2, AUP1, AURKB, CHP1, EMD, FAF2, HSP90AA1, HSPA1A, HSPA5, HSPA8, JUP, LAMP2, MAD2L1, MYO1C, NDUFA13, NUP93, POLDIP3, RAN, SEC61A1, SEC61B, SLC25A5, TIMM21, TMEM41B, TRIM28, UBAC2, UBB, VDAC2, VPS4A, XPO1, XPOT, YWHAE, YWHAZ]	3.27095e-05	0.00768672	4.11568	GO_BiologicalProcess-EBI-UniProt-GOA-ACAP-ARAP_29.06.2022_00h00	1.33855e-05	6.69276e-05	[3]	Group07
GO:0046907	intracellular transport	34	[ABCD3, AGK, AIFM1, AKAP8L, ARL1, ATP2A2, AUP1, CHP1, EMD, FAF2, HSP90AA1, HSPA1A, HSPA5, HSPA8, JUP, LAMP2, MYO1C, NDUFA13, NUP93, POLDIP3, RAN, SEC61A1, SEC61B, SLC25A5, TIMM21, TMEM41B, TRIM28, UBAC2, UBB, VDAC2, VPS4A, XPO1, XPOT, YWHAE]	8.86923e-06	0.0021907	4.56989	GO_BiologicalProcess-EBI-UniProt-GOA-ACAP-ARAP_29.06.2022_00h00	1.33855e-05	6.69276e-05	[3, 4]	Group07
GO:0045184	establishment of protein localization	34	[ACSL3, AGK, AIFM1, AUP1, CCT2, CCT3, CCT4, CCT5, CCT6A, CCT7, CCT8, CHP1, DNAJA1, EMD, FAF2, GLUD1, HSP90AA1, HSPA5, HSPA8, JUP, LAMP2, MYO1C, NDUFA13, RAN, RUVBL2, SEC61A1, SEC61B, TCP1, TIMM21, TRIM28, UBAC2, VPS4A, XPO1, YWHAE]	7.00061e-08	1.88316e-05	5.57377	GO_BiologicalProcess-EBI-UniProt-GOA-ACAP-ARAP_29.06.2022_00h00	1.33855e-05	6.69276e-05	[3, 5]	Group07
GO:0071702	organic substance transport	43	[ABCD3, ACSL3, ACTB, AGK, AIFM1, AKAP8L, AUP1, CHP1, DNAJA1, EMD, FAF2, GLUD1, HSP90AA1, HSPA5, HSPA8, JUP, LAMP2, MYO1C, NDUFA13, POLDIP3, RAN, SEC61A1, SEC61B, SFXN1, SLC16A1, SLC1A3, SLC1A5, SLC25A1, SLC25A12, SLC25A13, SLC25A22, SLC25A33, SLC25A5, SLC27A4, SLC3A2, TIMM21, TMEM41B, TRIM28, UBAC2, VPS4A, XPO1, XPOT, YWHAE]	2.66141e-06	0.000668013	4.27861	GO_BiologicalProcess-EBI-UniProt-GOA-ACAP-ARAP_29.06.2022_00h00	1.33855e-05	6.69276e-05	[4]	Group07
GO:0071705	nitrogen compound transport	38	[ACSL3, ACTB, AGK, AIFM1, AKAP8L, AUP1, CHP1, DNAJA1, EMD, FAF2, GLUD1, HSP90AA1, HSPA5, HSPA8, JUP, LAMP2, MYO1C, NDUFA13, POLDIP3, RAN, SEC61A1, SEC61B, SFXN1, SLC1A3, SLC1A5, SLC25A12, SLC25A13, SLC25A22, SLC25A33, SLC25A5, SLC3A2, TIMM21, TRIM28, UBAC2, VPS4A, XPO1, XPOT, YWHAE]	5.82206e-07	0.000151956	4.79193	GO_BiologicalProcess-EBI-UniProt-GOA-ACAP-ARAP_29.06.2022_00h00	1.33855e-05	6.69276e-05	[4]	Group07
GO:0032880	regulation of protein localization	23	[ACSL3, ACTB, CCT2, CCT3, CCT4, CCT5, CCT6A, CCT7, CCT8, CHP1, DNAJA1, DNAJB6, EMD, GLUD1, HSP90AB1, JUP, MYO1C, RAN, TCP1, TRIM28, UBAC2, VPS4A, YWHAE]	0.000148167	0.0320041	4.83193	GO_BiologicalProcess-EBI-UniProt-GOA-ACAP-ARAP_29.06.2022_00h00	1.33855e-05	6.69276e-05	[4, 5]	Group07
GO:1903829	positive regulation of protein localization	17	[ACSL3, CCT2, CCT3, CCT4, CCT5, CCT6A, CCT7, CCT8, EMD, GLUD1, HSP90AB1, JUP, MYO1C, RAN, TCP1, TRIM28, YWHAE]	1.58938e-05	0.00387808	6.71937	GO_BiologicalProcess-EBI-UniProt-GOA-ACAP-ARAP_29.06.2022_00h00	1.33855e-05	6.69276e-05	[3, 4, 5, 6]	Group07
GO:0015031	protein transport	25	[ACSL3, AGK, AIFM1, AUP1, CHP1, DNAJA1, EMD, FAF2, GLUD1, HSP90AA1, HSPA5, HSPA8, JUP, LAMP2, MYO1C, NDUFA13, RAN, SEC61A1, SEC61B, TIMM21, TRIM28, UBAC2, VPS4A, XPO1, YWHAE]	6.4321e-05	0.0146652	4.87329	GO_BiologicalProcess-EBI-UniProt-GOA-ACAP-ARAP_29.06.2022_00h00	1.33855e-05	6.69276e-05	[4, 5, 6]	Group07
GO:0033365	protein localization to organelle	29	[AGK, AIFM1, ARL1, AUP1, AURKB, CCT2, CCT3, CCT4, CCT5, CCT6A, CCT7, CCT8, CHP1, DNAJA1, HSP90AA1, HSPA5, HSPA8, JUP, LAMP2, NDUFA13, RAN, RUVBL2, SEC61A1, TCP1, TIMM21, TRIM28, UBAC2, VPS4A, YWHAE]	9.41134e-07	0.000242812	5.50285	GO_BiologicalProcess-EBI-UniProt-GOA-ACAP-ARAP_29.06.2022_00h00	1.33855e-05	6.69276e-05	[5]	Group07
GO:0070201	regulation of establishment of protein localization	19	[ACSL3, CCT2, CCT3, CCT4, CCT5, CCT6A, CCT7, CCT8, CHP1, DNAJA1, EMD, GLUD1, JUP, MYO1C, RAN, TCP1, TRIM28, UBAC2, YWHAE]	1.90325e-06	0.000485329	7.16981	GO_BiologicalProcess-EBI-UniProt-GOA-ACAP-ARAP_29.06.2022_00h00	1.33855e-05	6.69276e-05	[4, 5, 6]	Group07
GO:0072594	establishment of protein localization to organelle	24	[AGK, AIFM1, CCT2, CCT3, CCT4, CCT5, CCT6A, CCT7, CCT8, CHP1, DNAJA1, HSP90AA1, HSPA5, HSPA8, JUP, LAMP2, NDUFA13, RAN, RUVBL2, SEC61A1, TCP1, TIMM21, TRIM28, VPS4A]	2.5187e-12	7.25385e-10	11.8812	GO_BiologicalProcess-EBI-UniProt-GOA-ACAP-ARAP_29.06.2022_00h00	1.33855e-05	6.69276e-05	[4, 6]	Group07
GO:0006886	intracellular protein transport	22	[AGK, AIFM1, AUP1, CHP1, EMD, FAF2, HSP90AA1, HSPA5, HSPA8, JUP, LAMP2, MYO1C, NDUFA13, RAN, SEC61A1, SEC61B, TIMM21, TRIM28, UBAC2, VPS4A, XPO1, YWHAE]	2.53135e-07	6.70808e-05	7.21311	GO_BiologicalProcess-EBI-UniProt-GOA-ACAP-ARAP_29.06.2022_00h00	1.33855e-05	6.69276e-05	[4, 5, 6, 7]	Group07
GO:1904951	positive regulation of establishment of protein localization	16	[ACSL3, CCT2, CCT3, CCT4, CCT5, CCT6A, CCT7, CCT8, EMD, GLUD1, JUP, MYO1C, RAN, TCP1, TRIM28, YWHAE]	1.29247e-07	3.46383e-05	10.1266	GO_BiologicalProcess-EBI-UniProt-GOA-ACAP-ARAP_29.06.2022_00h00	1.33855e-05	6.69276e-05	[4, 5, 6, 7]	Group07
GO:0034502	protein localization to chromosome	10	[AURKB, CCT2, CCT3, CCT4, CCT5, CCT6A, CCT7, CCT8, RUVBL2, TCP1]	1.52715e-05	0.00374151	10.989	GO_BiologicalProcess-EBI-UniProt-GOA-ACAP-ARAP_29.06.2022_00h00	1.33855e-05	6.69276e-05	[6]	Group07
GO:0070199	establishment of protein localization to chromosome	9	[CCT2, CCT3, CCT4, CCT5, CCT6A, CCT7, CCT8, RUVBL2, TCP1]	7.89882e-10	2.18797e-07	36	GO_BiologicalProcess-EBI-UniProt-GOA-ACAP-ARAP_29.06.2022_00h00	1.33855e-05	6.69276e-05	[5, 7]	Group07
GO:2001252	positive regulation of chromosome organization	12	[AURKB, CCT2, CCT3, CCT4, CCT5, CCT6A, CCT7, CCT8, MAP2K7, SMC4, TCP1, TRIM28]	6.72178e-08	1.81488e-05	15	GO_BiologicalProcess-EBI-UniProt-GOA-ACAP-ARAP_29.06.2022_00h00	1.33855e-05	6.69276e-05	[5, 6, 7]	Group07
GO:0006605	protein targeting	11	[AGK, AIFM1, HSP90AA1, HSPA5, HSPA8, LAMP2, MYO1C, NDUFA13, SEC61A1, TIMM21, VPS4A]	2.99226e-05	0.00709165	9.2437	GO_BiologicalProcess-EBI-UniProt-GOA-ACAP-ARAP_29.06.2022_00h00	1.33855e-05	6.69276e-05	[5, 6, 7, 8]	Group07
GO:0006278	RNA-templated DNA biosynthetic process	12	[AURKB, CCT2, CCT3, CCT4, CCT5, CCT6A, CCT7, CCT8, HSP90AA1, HSP90AB1, MAP2K7, TCP1]	3.18755e-08	8.67013e-06	16	GO_BiologicalProcess-EBI-UniProt-GOA-ACAP-ARAP_29.06.2022_00h00	1.33855e-05	6.69276e-05	[6, 7, 8]	Group07
GO:0010833	telomere maintenance via telomere lengthening	12	[AURKB, CCT2, CCT3, CCT4, CCT5, CCT6A, CCT7, CCT8, HSP90AA1, HSP90AB1, MAP2K7, TCP1]	1.19756e-08	3.29328e-06	17.3913	GO_BiologicalProcess-EBI-UniProt-GOA-ACAP-ARAP_29.06.2022_00h00	1.33855e-05	6.69276e-05	[6, 7, 8]	Group07
GO:0007004	telomere maintenance via telomerase	12	[AURKB, CCT2, CCT3, CCT4, CCT5, CCT6A, CCT7, CCT8, HSP90AA1, HSP90AB1, MAP2K7, TCP1]	1.81912e-09	5.02076e-07	20.339	GO_BiologicalProcess-EBI-UniProt-GOA-ACAP-ARAP_29.06.2022_00h00	1.33855e-05	6.69276e-05	[7, 8, 9]	Group07
GO:0006091	generation of precursor metabolites and energy	13	[ATP5F1A, ATP5F1C, ETFA, NDUFA4, NDUFS3, NDUFS7, NDUFV1, PHGDH, PKM, SLC25A12, SLC25A13, SLC25A33, VDAC2]	0.000236263	0.0498515	6.46766	GO_BiologicalProcess-EBI-UniProt-GOA-ACAP-ARAP_29.06.2022_00h00	1.1654e-07	1.1654e-06	[3]	Group08
GO:0022900	electron transport chain	8	[ETFA, NDUFA4, NDUFS3, NDUFS7, NDUFV1, SLC25A12, SLC25A13, VDAC2]	1.82974e-05	0.00440966	14.0351	GO_BiologicalProcess-EBI-UniProt-GOA-ACAP-ARAP_29.06.2022_00h00	1.1654e-07	1.1654e-06	[4]	Group08
GO:1903825	organic acid transmembrane transport	10	[ABCD3, SFXN1, SLC16A1, SLC1A3, SLC1A5, SLC25A1, SLC25A12, SLC25A13, SLC25A22, SLC3A2]	4.16576e-05	0.00962291	9.80392	GO_BiologicalProcess-EBI-UniProt-GOA-ACAP-ARAP_29.06.2022_00h00	1.1654e-07	1.1654e-06	[3, 5, 6]	Group08
GO:0015849	organic acid transport	12	[ABCD3, ACSL3, SFXN1, SLC16A1, SLC1A3, SLC1A5, SLC25A1, SLC25A12, SLC25A13, SLC25A22, SLC27A4, SLC3A2]	1.65949e-05	0.00401598	9.02256	GO_BiologicalProcess-EBI-UniProt-GOA-ACAP-ARAP_29.06.2022_00h00	1.1654e-07	1.1654e-06	[5]	Group08
GO:0022804	active transmembrane transporter activity	13	[ABCB7, ABCD3, ATP1A1, ATP2A2, CHP1, NDUFA4, NDUFS3, NDUFS7, SLC1A3, SLC25A1, SLC25A12, SLC25A13, SLC25A22]	0.000150074	0.032266	6.77083	GO_BiologicalProcess-EBI-UniProt-GOA-ACAP-ARAP_29.06.2022_00h00	1.1654e-07	1.1654e-06	[4, 6]	Group08
GO:0045333	cellular respiration	9	[ATP5F1A, ATP5F1C, ETFA, NDUFS3, NDUFS7, NDUFV1, SLC25A12, SLC25A13, SLC25A33]	9.45709e-05	0.0209002	9.89011	GO_BiologicalProcess-EBI-UniProt-GOA-ACAP-ARAP_29.06.2022_00h00	1.1654e-07	1.1654e-06	[5]	Group08
GO:0005342	organic acid transmembrane transporter activity	9	[SFXN1, SLC16A1, SLC1A3, SLC1A5, SLC25A1, SLC25A12, SLC25A13, SLC25A22, SLC3A2]	7.26717e-05	0.0163511	10.2273	GO_BiologicalProcess-EBI-UniProt-GOA-ACAP-ARAP_29.06.2022_00h00	1.1654e-07	1.1654e-06	[4, 6, 7]	Group08
GO:1905039	carboxylic acid transmembrane transport	10	[ABCD3, SFXN1, SLC16A1, SLC1A3, SLC1A5, SLC25A1, SLC25A12, SLC25A13, SLC25A22, SLC3A2]	3.82443e-05	0.00891093	9.90099	GO_BiologicalProcess-EBI-UniProt-GOA-ACAP-ARAP_29.06.2022_00h00	1.1654e-07	1.1654e-06	[4, 6, 7]	Group08
GO:0015800	acidic amino acid transport	4	[SLC1A3, SLC25A12, SLC25A13, SLC25A22]	0.000103871	0.0228515	30.7692	GO_BiologicalProcess-EBI-UniProt-GOA-ACAP-ARAP_29.06.2022_00h00	1.1654e-07	1.1654e-06	[6, 7]	Group08
GO:0015807	L-amino acid transport	7	[SFXN1, SLC1A3, SLC1A5, SLC25A12, SLC25A13, SLC25A22, SLC3A2]	1.9491e-05	0.00467785	16.6667	GO_BiologicalProcess-EBI-UniProt-GOA-ACAP-ARAP_29.06.2022_00h00	1.1654e-07	1.1654e-06	[5, 7, 8]	Group08
GO:0046943	carboxylic acid transmembrane transporter activity	9	[SFXN1, SLC16A1, SLC1A3, SLC1A5, SLC25A1, SLC25A12, SLC25A13, SLC25A22, SLC3A2]	6.63962e-05	0.0150719	10.3448	GO_BiologicalProcess-EBI-UniProt-GOA-ACAP-ARAP_29.06.2022_00h00	1.1654e-07	1.1654e-06	[5, 7, 8]	Group08
GO:1902600	proton transmembrane transport	8	[ATP5F1A, ATP5F1C, CHP1, COX15, NDUFA4, SLC25A12, SLC25A13, SLC25A22]	3.86193e-05	0.00895968	12.6984	GO_BiologicalProcess-EBI-UniProt-GOA-ACAP-ARAP_29.06.2022_00h00	1.1654e-07	1.1654e-06	[6, 8]	Group08
GO:0006835	dicarboxylic acid transport	5	[SLC16A1, SLC1A3, SLC25A12, SLC25A13, SLC25A22]	0.000225102	0.0477216	17.8571	GO_BiologicalProcess-EBI-UniProt-GOA-ACAP-ARAP_29.06.2022_00h00	1.1654e-07	1.1654e-06	[7, 8]	Group08
GO:0015078	proton transmembrane transporter activity	7	[ATP5F1A, ATP5F1C, CHP1, NDUFA4, SLC25A12, SLC25A13, SLC25A22]	0.000164836	0.0352749	12.069	GO_BiologicalProcess-EBI-UniProt-GOA-ACAP-ARAP_29.06.2022_00h00	1.1654e-07	1.1654e-06	[6, 7, 8, 9]	Group08
GO:0015171	amino acid transmembrane transporter activity	7	[SFXN1, SLC1A3, SLC1A5, SLC25A12, SLC25A13, SLC25A22, SLC3A2]	0.000164836	0.0352749	12.069	GO_BiologicalProcess-EBI-UniProt-GOA-ACAP-ARAP_29.06.2022_00h00	1.1654e-07	1.1654e-06	[6, 7, 8, 9]	Group08
GO:0051938	L-glutamate import	4	[SLC1A3, SLC25A12, SLC25A13, SLC25A22]	3.20139e-05	0.00755528	40	GO_BiologicalProcess-EBI-UniProt-GOA-ACAP-ARAP_29.06.2022_00h00	1.1654e-07	1.1654e-06	[6, 7, 8, 9]	Group08
GO:1902475	L-alpha-amino acid transmembrane transport	7	[SFXN1, SLC1A3, SLC1A5, SLC25A12, SLC25A13, SLC25A22, SLC3A2]	1.9491e-05	0.00467785	16.6667	GO_BiologicalProcess-EBI-UniProt-GOA-ACAP-ARAP_29.06.2022_00h00	1.1654e-07	1.1654e-06	[6, 7, 8, 9]	Group08
GO:0015813	L-glutamate transmembrane transport	4	[SLC1A3, SLC25A12, SLC25A13, SLC25A22]	3.20139e-05	0.00755528	40	GO_BiologicalProcess-EBI-UniProt-GOA-ACAP-ARAP_29.06.2022_00h00	1.1654e-07	1.1654e-06	[5, 7, 8, 9, 10]	Group08
GO:0015172	acidic amino acid transmembrane transporter activity	4	[SLC1A3, SLC25A12, SLC25A13, SLC25A22]	1.95198e-05	0.00466524	44.4444	GO_BiologicalProcess-EBI-UniProt-GOA-ACAP-ARAP_29.06.2022_00h00	1.1654e-07	1.1654e-06	[7, 8, 9, 10]	Group08
GO:0015740	C4-dicarboxylate transport	4	[SLC16A1, SLC1A3, SLC25A12, SLC25A13]	7.30743e-05	0.0163686	33.3333	GO_BiologicalProcess-EBI-UniProt-GOA-ACAP-ARAP_29.06.2022_00h00	1.1654e-07	1.1654e-06	[8, 9]	Group08
GO:0006458	'de novo' protein folding	4	[CCT2, DNAJB12, DNAJC7, SDF2L1]	4.95052e-05	0.0113367	36.3636	GO_BiologicalProcess-EBI-UniProt-GOA-ACAP-ARAP_29.06.2022_00h00	1.71132e-06	1.19793e-05	[3]	Group09
GO:0031647	regulation of protein stability	18	[ATP1B3, BAG2, CCT2, CCT3, CCT4, CCT5, CCT6A, CCT7, CCT8, DDOST, HSP90AA1, HSPA1A, HSPA8, HSPD1, LAMP2, RPL23, TCP1, TELO2]	2.25846e-06	0.00057139	7.40741	GO_BiologicalProcess-EBI-UniProt-GOA-ACAP-ARAP_29.06.2022_00h00	1.71132e-06	1.19793e-05	[3]	Group09
GO:0044183	protein folding chaperone	10	[CCT2, CCT3, CCT4, CCT5, CCT6A, CCT7, CCT8, FKBP8, HSPA1A, TCP1]	2.11003e-10	5.90809e-08	33.3333	GO_BiologicalProcess-EBI-UniProt-GOA-ACAP-ARAP_29.06.2022_00h00	1.71132e-06	1.19793e-05	[3]	Group09
GO:0061077	chaperone-mediated protein folding	11	[CCT2, CCT3, CCT4, CCT5, CCT6A, CCT7, CCT8, DNAJB12, DNAJC7, SDF2L1, TCP1]	1.72817e-11	4.90799e-09	34.375	GO_BiologicalProcess-EBI-UniProt-GOA-ACAP-ARAP_29.06.2022_00h00	1.71132e-06	1.19793e-05	[3]	Group09
GO:0045184	establishment of protein localization	34	[ACSL3, AGK, AIFM1, AUP1, CCT2, CCT3, CCT4, CCT5, CCT6A, CCT7, CCT8, CHP1, DNAJA1, EMD, FAF2, GLUD1, HSP90AA1, HSPA5, HSPA8, JUP, LAMP2, MYO1C, NDUFA13, RAN, RUVBL2, SEC61A1, SEC61B, TCP1, TIMM21, TRIM28, UBAC2, VPS4A, XPO1, YWHAE]	7.00061e-08	1.88316e-05	5.57377	GO_BiologicalProcess-EBI-UniProt-GOA-ACAP-ARAP_29.06.2022_00h00	1.71132e-06	1.19793e-05	[3, 5]	Group09
GO:0050821	protein stabilization	15	[ATP1B3, BAG2, CCT2, CCT3, CCT4, CCT5, CCT6A, CCT7, CCT8, HSP90AA1, HSPA1A, HSPD1, RPL23, TCP1, TELO2]	6.89281e-07	0.000179213	9.55414	GO_BiologicalProcess-EBI-UniProt-GOA-ACAP-ARAP_29.06.2022_00h00	1.71132e-06	1.19793e-05	[4]	Group09
GO:0051084	'de novo' post-translational protein folding	4	[CCT2, DNAJB12, DNAJC7, SDF2L1]	4.95052e-05	0.0113367	36.3636	GO_BiologicalProcess-EBI-UniProt-GOA-ACAP-ARAP_29.06.2022_00h00	1.71132e-06	1.19793e-05	[4]	Group09
GO:0032880	regulation of protein localization	23	[ACSL3, ACTB, CCT2, CCT3, CCT4, CCT5, CCT6A, CCT7, CCT8, CHP1, DNAJA1, DNAJB6, EMD, GLUD1, HSP90AB1, JUP, MYO1C, RAN, TCP1, TRIM28, UBAC2, VPS4A, YWHAE]	0.000148167	0.0320041	4.83193	GO_BiologicalProcess-EBI-UniProt-GOA-ACAP-ARAP_29.06.2022_00h00	1.71132e-06	1.19793e-05	[4, 5]	Group09
GO:1903829	positive regulation of protein localization	17	[ACSL3, CCT2, CCT3, CCT4, CCT5, CCT6A, CCT7, CCT8, EMD, GLUD1, HSP90AB1, JUP, MYO1C, RAN, TCP1, TRIM28, YWHAE]	1.58938e-05	0.00387808	6.71937	GO_BiologicalProcess-EBI-UniProt-GOA-ACAP-ARAP_29.06.2022_00h00	1.71132e-06	1.19793e-05	[3, 4, 5, 6]	Group09
GO:0006259	DNA metabolic process	28	[ACTB, AURKB, CCT2, CCT3, CCT4, CCT5, CCT6A, CCT7, CCT8, CDC7, DDB1, HSP90AA1, HSP90AB1, HSPD1, HUWE1, MAP2K7, MCM3, MCM5, MCM7, PCNA, PRKDC, RFC3, RPS3, RUVBL1, RUVBL2, TCP1, TMEM161A, TRIM28]	0.000111913	0.0245088	4.40252	GO_BiologicalProcess-EBI-UniProt-GOA-ACAP-ARAP_29.06.2022_00h00	1.71132e-06	1.19793e-05	[4, 5, 6]	Group09
GO:0015031	protein transport	25	[ACSL3, AGK, AIFM1, AUP1, CHP1, DNAJA1, EMD, FAF2, GLUD1, HSP90AA1, HSPA5, HSPA8, JUP, LAMP2, MYO1C, NDUFA13, RAN, SEC61A1, SEC61B, TIMM21, TRIM28, UBAC2, VPS4A, XPO1, YWHAE]	6.4321e-05	0.0146652	4.87329	GO_BiologicalProcess-EBI-UniProt-GOA-ACAP-ARAP_29.06.2022_00h00	1.71132e-06	1.19793e-05	[4, 5, 6]	Group09
GO:0033365	protein localization to organelle	29	[AGK, AIFM1, ARL1, AUP1, AURKB, CCT2, CCT3, CCT4, CCT5, CCT6A, CCT7, CCT8, CHP1, DNAJA1, HSP90AA1, HSPA5, HSPA8, JUP, LAMP2, NDUFA13, RAN, RUVBL2, SEC61A1, TCP1, TIMM21, TRIM28, UBAC2, VPS4A, YWHAE]	9.41134e-07	0.000242812	5.50285	GO_BiologicalProcess-EBI-UniProt-GOA-ACAP-ARAP_29.06.2022_00h00	1.71132e-06	1.19793e-05	[5]	Group09
GO:0051276	chromosome organization	27	[AKAP8L, AURKB, CCT2, CCT3, CCT4, CCT5, CCT6A, CCT7, CCT8, HDAC2, HSP90AA1, HSP90AB1, MAD2L1, MAP2K7, MCM3, MCM5, MCM7, PRKDC, RAN, RFC3, RUVBL1, RUVBL2, SMC4, TCP1, TRIM28, TRIP13, VPS4A]	1.23507e-05	0.00303826	5.02793	GO_BiologicalProcess-EBI-UniProt-GOA-ACAP-ARAP_29.06.2022_00h00	1.71132e-06	1.19793e-05	[5]	Group09
GO:0070201	regulation of establishment of protein localization	19	[ACSL3, CCT2, CCT3, CCT4, CCT5, CCT6A, CCT7, CCT8, CHP1, DNAJA1, EMD, GLUD1, JUP, MYO1C, RAN, TCP1, TRIM28, UBAC2, YWHAE]	1.90325e-06	0.000485329	7.16981	GO_BiologicalProcess-EBI-UniProt-GOA-ACAP-ARAP_29.06.2022_00h00	1.71132e-06	1.19793e-05	[4, 5, 6]	Group09
GO:0072594	establishment of protein localization to organelle	24	[AGK, AIFM1, CCT2, CCT3, CCT4, CCT5, CCT6A, CCT7, CCT8, CHP1, DNAJA1, HSP90AA1, HSPA5, HSPA8, JUP, LAMP2, NDUFA13, RAN, RUVBL2, SEC61A1, TCP1, TIMM21, TRIM28, VPS4A]	2.5187e-12	7.25385e-10	11.8812	GO_BiologicalProcess-EBI-UniProt-GOA-ACAP-ARAP_29.06.2022_00h00	1.71132e-06	1.19793e-05	[4, 6]	Group09
GO:1904874	positive regulation of telomerase RNA localization to Cajal body	3	[CCT2, CCT4, TCP1]	3.29098e-05	0.0077009	75	GO_BiologicalProcess-EBI-UniProt-GOA-ACAP-ARAP_29.06.2022_00h00	1.71132e-06	1.19793e-05	[2, 3, 4, 5, 6, 7, 8]	Group09
GO:0006886	intracellular protein transport	22	[AGK, AIFM1, AUP1, CHP1, EMD, FAF2, HSP90AA1, HSPA5, HSPA8, JUP, LAMP2, MYO1C, NDUFA13, RAN, SEC61A1, SEC61B, TIMM21, TRIM28, UBAC2, VPS4A, XPO1, YWHAE]	2.53135e-07	6.70808e-05	7.21311	GO_BiologicalProcess-EBI-UniProt-GOA-ACAP-ARAP_29.06.2022_00h00	1.71132e-06	1.19793e-05	[4, 5, 6, 7]	Group09
GO:0033044	regulation of chromosome organization	16	[AURKB, CCT2, CCT3, CCT4, CCT5, CCT6A, CCT7, CCT8, MAD2L1, MAP2K7, RUVBL1, RUVBL2, SMC4, TCP1, TRIM28, TRIP13]	7.17662e-07	0.000185874	8.93855	GO_BiologicalProcess-EBI-UniProt-GOA-ACAP-ARAP_29.06.2022_00h00	1.71132e-06	1.19793e-05	[5, 6]	Group09
GO:0051052	regulation of DNA metabolic process	22	[ACTB, AURKB, CCT2, CCT3, CCT4, CCT5, CCT6A, CCT7, CCT8, CDC7, HSP90AA1, HSP90AB1, MAP2K7, PCNA, PRKDC, RFC3, RPS3, RUVBL1, RUVBL2, TCP1, TMEM161A, TRIM28]	4.67583e-06	0.00116896	6.06061	GO_BiologicalProcess-EBI-UniProt-GOA-ACAP-ARAP_29.06.2022_00h00	1.71132e-06	1.19793e-05	[4, 5, 6, 7]	Group09
GO:1904951	positive regulation of establishment of protein localization	16	[ACSL3, CCT2, CCT3, CCT4, CCT5, CCT6A, CCT7, CCT8, EMD, GLUD1, JUP, MYO1C, RAN, TCP1, TRIM28, YWHAE]	1.29247e-07	3.46383e-05	10.1266	GO_BiologicalProcess-EBI-UniProt-GOA-ACAP-ARAP_29.06.2022_00h00	1.71132e-06	1.19793e-05	[4, 5, 6, 7]	Group09
GO:0000723	telomere maintenance	13	[AURKB, CCT2, CCT3, CCT4, CCT5, CCT6A, CCT7, CCT8, HSP90AA1, HSP90AB1, MAP2K7, PRKDC, TCP1]	2.72063e-07	7.18248e-05	12.037	GO_BiologicalProcess-EBI-UniProt-GOA-ACAP-ARAP_29.06.2022_00h00	1.71132e-06	1.19793e-05	[5, 6, 7]	Group09
GO:0032200	telomere organization	13	[AURKB, CCT2, CCT3, CCT4, CCT5, CCT6A, CCT7, CCT8, HSP90AA1, HSP90AB1, MAP2K7, PRKDC, TCP1]	3.03418e-07	7.94954e-05	11.9266	GO_BiologicalProcess-EBI-UniProt-GOA-ACAP-ARAP_29.06.2022_00h00	1.71132e-06	1.19793e-05	[6]	Group09
GO:0034502	protein localization to chromosome	10	[AURKB, CCT2, CCT3, CCT4, CCT5, CCT6A, CCT7, CCT8, RUVBL2, TCP1]	1.52715e-05	0.00374151	10.989	GO_BiologicalProcess-EBI-UniProt-GOA-ACAP-ARAP_29.06.2022_00h00	1.71132e-06	1.19793e-05	[6]	Group09
GO:0051054	positive regulation of DNA metabolic process	22	[ACTB, AURKB, CCT2, CCT3, CCT4, CCT5, CCT6A, CCT7, CCT8, CDC7, HSP90AA1, HSP90AB1, MAP2K7, PCNA, PRKDC, RFC3, RPS3, RUVBL1, RUVBL2, TCP1, TMEM161A, TRIM28]	1.97572e-10	5.55176e-08	10.628	GO_BiologicalProcess-EBI-UniProt-GOA-ACAP-ARAP_29.06.2022_00h00	1.71132e-06	1.19793e-05	[4, 5, 6, 7, 8]	Group09
GO:0070199	establishment of protein localization to chromosome	9	[CCT2, CCT3, CCT4, CCT5, CCT6A, CCT7, CCT8, RUVBL2, TCP1]	7.89882e-10	2.18797e-07	36	GO_BiologicalProcess-EBI-UniProt-GOA-ACAP-ARAP_29.06.2022_00h00	1.71132e-06	1.19793e-05	[5, 7]	Group09
GO:0071897	DNA biosynthetic process	14	[AURKB, CCT2, CCT3, CCT4, CCT5, CCT6A, CCT7, CCT8, HSP90AA1, HSP90AB1, MAP2K7, PCNA, RFC3, TCP1]	1.44343e-06	0.000370962	9.65517	GO_BiologicalProcess-EBI-UniProt-GOA-ACAP-ARAP_29.06.2022_00h00	1.71132e-06	1.19793e-05	[5, 6, 7]	Group09
GO:0090666	scaRNA localization to Cajal body	3	[CCT2, CCT4, TCP1]	8.10353e-05	0.0180709	60	GO_BiologicalProcess-EBI-UniProt-GOA-ACAP-ARAP_29.06.2022_00h00	1.71132e-06	1.19793e-05	[6]	Group09
GO:2001252	positive regulation of chromosome organization	12	[AURKB, CCT2, CCT3, CCT4, CCT5, CCT6A, CCT7, CCT8, MAP2K7, SMC4, TCP1, TRIM28]	6.72178e-08	1.81488e-05	15	GO_BiologicalProcess-EBI-UniProt-GOA-ACAP-ARAP_29.06.2022_00h00	1.71132e-06	1.19793e-05	[5, 6, 7]	Group09
GO:1904814	regulation of protein localization to chromosome, telomeric region	8	[CCT2, CCT3, CCT4, CCT5, CCT6A, CCT7, CCT8, TCP1]	7.06712e-11	1.99999e-08	57.1429	GO_BiologicalProcess-EBI-UniProt-GOA-ACAP-ARAP_29.06.2022_00h00	1.71132e-06	1.19793e-05	[5, 6, 8]	Group09
GO:0006605	protein targeting	11	[AGK, AIFM1, HSP90AA1, HSPA5, HSPA8, LAMP2, MYO1C, NDUFA13, SEC61A1, TIMM21, VPS4A]	2.99226e-05	0.00709165	9.2437	GO_BiologicalProcess-EBI-UniProt-GOA-ACAP-ARAP_29.06.2022_00h00	1.71132e-06	1.19793e-05	[5, 6, 7, 8]	Group09
GO:0032204	regulation of telomere maintenance	10	[AURKB, CCT2, CCT3, CCT4, CCT5, CCT6A, CCT7, CCT8, MAP2K7, TCP1]	2.03147e-06	0.000515994	13.6986	GO_BiologicalProcess-EBI-UniProt-GOA-ACAP-ARAP_29.06.2022_00h00	1.71132e-06	1.19793e-05	[5, 6, 7, 8]	Group09
GO:0070202	regulation of establishment of protein localization to chromosome	8	[CCT2, CCT3, CCT4, CCT5, CCT6A, CCT7, CCT8, TCP1]	1.20663e-11	3.45095e-09	66.6667	GO_BiologicalProcess-EBI-UniProt-GOA-ACAP-ARAP_29.06.2022_00h00	1.71132e-06	1.19793e-05	[5, 6, 7, 8]	Group09
GO:1904816	positive regulation of protein localization to chromosome, telomeric region	8	[CCT2, CCT3, CCT4, CCT5, CCT6A, CCT7, CCT8, TCP1]	1.20663e-11	3.45095e-09	66.6667	GO_BiologicalProcess-EBI-UniProt-GOA-ACAP-ARAP_29.06.2022_00h00	1.71132e-06	1.19793e-05	[4, 5, 6, 7, 8, 9]	Group09
GO:2000278	regulation of DNA biosynthetic process	14	[AURKB, CCT2, CCT3, CCT4, CCT5, CCT6A, CCT7, CCT8, HSP90AA1, HSP90AB1, MAP2K7, PCNA, RFC3, TCP1]	3.18649e-08	8.69913e-06	13.0841	GO_BiologicalProcess-EBI-UniProt-GOA-ACAP-ARAP_29.06.2022_00h00	1.71132e-06	1.19793e-05	[5, 6, 7, 8]	Group09
GO:0006278	RNA-templated DNA biosynthetic process	12	[AURKB, CCT2, CCT3, CCT4, CCT5, CCT6A, CCT7, CCT8, HSP90AA1, HSP90AB1, MAP2K7, TCP1]	3.18755e-08	8.67013e-06	16	GO_BiologicalProcess-EBI-UniProt-GOA-ACAP-ARAP_29.06.2022_00h00	1.71132e-06	1.19793e-05	[6, 7, 8]	Group09
GO:0010833	telomere maintenance via telomere lengthening	12	[AURKB, CCT2, CCT3, CCT4, CCT5, CCT6A, CCT7, CCT8, HSP90AA1, HSP90AB1, MAP2K7, TCP1]	1.19756e-08	3.29328e-06	17.3913	GO_BiologicalProcess-EBI-UniProt-GOA-ACAP-ARAP_29.06.2022_00h00	1.71132e-06	1.19793e-05	[6, 7, 8]	Group09
GO:0032206	positive regulation of telomere maintenance	10	[AURKB, CCT2, CCT3, CCT4, CCT5, CCT6A, CCT7, CCT8, MAP2K7, TCP1]	1.71546e-08	4.70035e-06	22.2222	GO_BiologicalProcess-EBI-UniProt-GOA-ACAP-ARAP_29.06.2022_00h00	1.71132e-06	1.19793e-05	[5, 6, 7, 8, 9]	Group09
GO:0034061	DNA polymerase activity	9	[AURKB, CCT2, CCT4, HSP90AA1, HSP90AB1, MAP2K7, PCNA, RFC3, TCP1]	1.60773e-05	0.00390678	12.3288	GO_BiologicalProcess-EBI-UniProt-GOA-ACAP-ARAP_29.06.2022_00h00	1.71132e-06	1.19793e-05	[6, 7, 8]	Group09
GO:0070198	protein localization to chromosome, telomeric region	8	[CCT2, CCT3, CCT4, CCT5, CCT6A, CCT7, CCT8, TCP1]	1.37717e-07	3.67704e-05	25.8065	GO_BiologicalProcess-EBI-UniProt-GOA-ACAP-ARAP_29.06.2022_00h00	1.71132e-06	1.19793e-05	[7]	Group09
GO:0070200	establishment of protein localization to telomere	8	[CCT2, CCT3, CCT4, CCT5, CCT6A, CCT7, CCT8, TCP1]	5.42699e-10	1.51413e-07	47.0588	GO_BiologicalProcess-EBI-UniProt-GOA-ACAP-ARAP_29.06.2022_00h00	1.71132e-06	1.19793e-05	[6, 8]	Group09
GO:2000573	positive regulation of DNA biosynthetic process	14	[AURKB, CCT2, CCT3, CCT4, CCT5, CCT6A, CCT7, CCT8, HSP90AA1, HSP90AB1, MAP2K7, PCNA, RFC3, TCP1]	1.70921e-11	4.87124e-09	22.5806	GO_BiologicalProcess-EBI-UniProt-GOA-ACAP-ARAP_29.06.2022_00h00	1.71132e-06	1.19793e-05	[5, 6, 7, 8, 9]	Group09
GO:0070203	regulation of establishment of protein localization to telomere	8	[CCT2, CCT3, CCT4, CCT5, CCT6A, CCT7, CCT8, TCP1]	4.09349e-12	1.17483e-09	72.7273	GO_BiologicalProcess-EBI-UniProt-GOA-ACAP-ARAP_29.06.2022_00h00	1.71132e-06	1.19793e-05	[6, 7, 8, 9]	Group09
GO:1904356	regulation of telomere maintenance via telomere lengthening	10	[AURKB, CCT2, CCT3, CCT4, CCT5, CCT6A, CCT7, CCT8, MAP2K7, TCP1]	1.57454e-07	4.18827e-05	17.8571	GO_BiologicalProcess-EBI-UniProt-GOA-ACAP-ARAP_29.06.2022_00h00	1.71132e-06	1.19793e-05	[6, 7, 8, 9]	Group09
GO:1904851	positive regulation of establishment of protein localization to telomere	8	[CCT2, CCT3, CCT4, CCT5, CCT6A, CCT7, CCT8, TCP1]	1.13623e-12	3.28369e-10	80	GO_BiologicalProcess-EBI-UniProt-GOA-ACAP-ARAP_29.06.2022_00h00	1.71132e-06	1.19793e-05	[5, 6, 7, 8, 9, 10]	Group09
GO:0003964	RNA-directed DNA polymerase activity	7	[AURKB, CCT2, CCT4, HSP90AA1, HSP90AB1, MAP2K7, TCP1]	4.79585e-05	0.0110305	14.5833	GO_BiologicalProcess-EBI-UniProt-GOA-ACAP-ARAP_29.06.2022_00h00	1.71132e-06	1.19793e-05	[7, 8, 9]	Group09
GO:0007004	telomere maintenance via telomerase	12	[AURKB, CCT2, CCT3, CCT4, CCT5, CCT6A, CCT7, CCT8, HSP90AA1, HSP90AB1, MAP2K7, TCP1]	1.81912e-09	5.02076e-07	20.339	GO_BiologicalProcess-EBI-UniProt-GOA-ACAP-ARAP_29.06.2022_00h00	1.71132e-06	1.19793e-05	[7, 8, 9]	Group09
GO:0032210	regulation of telomere maintenance via telomerase	10	[AURKB, CCT2, CCT3, CCT4, CCT5, CCT6A, CCT7, CCT8, MAP2K7, TCP1]	3.33437e-08	9.03615e-06	20.8333	GO_BiologicalProcess-EBI-UniProt-GOA-ACAP-ARAP_29.06.2022_00h00	1.71132e-06	1.19793e-05	[6, 7, 8, 9, 10]	Group09
GO:0051972	regulation of telomerase activity	7	[AURKB, CCT2, CCT4, HSP90AA1, HSP90AB1, MAP2K7, TCP1]	2.67451e-05	0.00636532	15.9091	GO_BiologicalProcess-EBI-UniProt-GOA-ACAP-ARAP_29.06.2022_00h00	1.71132e-06	1.19793e-05	[5, 6, 7, 8, 9, 10, 11]	Group09
GO:1904358	positive regulation of telomere maintenance via telomere lengthening	10	[AURKB, CCT2, CCT3, CCT4, CCT5, CCT6A, CCT7, CCT8, MAP2K7, TCP1]	6.16232e-10	1.71312e-07	30.303	GO_BiologicalProcess-EBI-UniProt-GOA-ACAP-ARAP_29.06.2022_00h00	1.71132e-06	1.19793e-05	[6, 7, 8, 9, 10]	Group09
GO:0032212	positive regulation of telomere maintenance via telomerase	10	[AURKB, CCT2, CCT3, CCT4, CCT5, CCT6A, CCT7, CCT8, MAP2K7, TCP1]	9.55044e-11	2.69323e-08	35.7143	GO_BiologicalProcess-EBI-UniProt-GOA-ACAP-ARAP_29.06.2022_00h00	1.71132e-06	1.19793e-05	[6, 7, 8, 9, 10, 11]	Group09
GO:0003720	telomerase activity	7	[AURKB, CCT2, CCT4, HSP90AA1, HSP90AB1, MAP2K7, TCP1]	4.79585e-05	0.0110305	14.5833	GO_BiologicalProcess-EBI-UniProt-GOA-ACAP-ARAP_29.06.2022_00h00	1.71132e-06	1.19793e-05	[8, 9, 10]	Group09
GO:0051973	positive regulation of telomerase activity	7	[AURKB, CCT2, CCT4, HSP90AA1, HSP90AB1, MAP2K7, TCP1]	2.29812e-06	0.000579125	22.5806	GO_BiologicalProcess-EBI-UniProt-GOA-ACAP-ARAP_29.06.2022_00h00	1.71132e-06	1.19793e-05	[6, 7, 8, 9, 10, 11, 12]	Group09
