# Supplementary material for: Usher syndrome proteins ADGRV1 (USH2C) and CIB2 (USH1J) interact and share a common interactome containing TRiC/CCT-BBS chaperonins
Source: Front Cell Dev Biol. 2023 Jun 22;11:1199069. doi: 10.3389/fcell.2023.1199069 (PMC10323441; doi:10.3389/fcell.2023.1199069)
Supplement: Supplementary file 5 [file Table1.XLSX]

## Sheet: Overlap
Protein list ADGRV1-CIB2 interactome
ABCB7
ABCD3
ACACA
ACSL3
ACTB
ADGRL2
AGK
AIFM1
AKAP8L
ALB
ALDH3A2
ALG1
APMAP
ARFGEF2
ARL1
ATAD3A
ATAD3B
ATP1A1
ATP1B3
ATP2A2
ATP5A1
ATP5C1
ATXN10
ATXN2L
AUP1
AURKB
BAG2
BSG
C19orf70
C1QBP
CAD
CANX
CCT2
CCT3
CCT4
CCT5
CCT6A
CCT7
CCT8
CDC42
CDC42EP1
CDC7
CDIPT
CDS2
CEPT1
CHP1
CISD1
CKAP4
CLN6
CNNM3
CNP
COPA
COPB2
COX15
COX6C
CPT1A
CTPS1
CUL2
CYC1
DCD
DDB1
DDOST
DDX6
DHCR7
DHRS7B
DNAJA1
DNAJA2
DNAJB11
DNAJB12
DNAJB6
DNAJC11
DNAJC7
DPM1
DTWD2
EEF1A1
EEF1D
EEF2
EMD
ESYT2
ETFA
FAF2
FAM3A
FAM57A
FANCI
FAR1
FARSA
FASN
FASTKD5
FKBP8
FOXRED2
GGCX
GGT7
GLUD1
GNAS
HACD3
HADHA
HAX1
HDAC2
HIGD1A
HLA-C
HNRNPF
HNRNPM
HRNR
HSD17B12
HSP90AA1
HSP90AB1
HSPA1A
HSPA4L
HSPA5
HSPA8
HSPA9
HSPD1
HSPH1
HTRA2
HUWE1
IMMT
IQGAP2
IRAK1
IRS4
JUP
KRT17
KRT6B
LAMP2
LPCAT1
LPCAT2
LRPPRC
LSM12
MAD2L1
MAGED1
MAGED2
MAP2K7
MARCKS
MCM3
MCM5
MCM7
MGAT2
MRPL37
MYO1B
MYO1C
MYO1D
NAP1L1
NDUFA13
NDUFA4
NDUFA8
NDUFA9
NDUFB4
NDUFS3
NDUFS7
NDUFV1
NME3
NUP93
OSGEP
PCBP1
PCCB
PCMT1
PCNA
PELO
PGAM5
PHGDH
PISD
PKM
PLOD1
POLDIP3
PPP2R1A
PPP2R2A
PRDX4
PRKDC
PSMB2
PSMC2
PTDSS1
PTPMT1
QSOX2
RAF1
RAN
RANBP1
RBM39
RCN2
RFC3
RPL23
RPL38
RPLP0
RPN1
RPN2
RPS10
RPS11
RPS14
RPS15A
RPS20
RPS27
RPS3
RPS6
RPS9
RUVBL1
RUVBL2
SCD
SCO2
SDF2L1
SDF4
SEC61A1
SEC61B
SERBP1
SFXN1
SFXN2
SFXN4
SLC16A1
SLC1A3
SLC1A5
SLC25A1
SLC25A10
SLC25A11
SLC25A12
SLC25A13
SLC25A16
SLC25A19
SLC25A22
SLC25A3
SLC25A33
SLC25A5
SLC25A6
SLC27A4
SLC35E1
SLC38A1
SLC3A2
SMC4
SPNS1
SPTLC1
SRPRB
SSR1
SSR4
STT3A
SUCLA2
TARS2
TCEB1
TCEB2
TCP1
TECR
TELO2
TIMM21
TIMM23
TIMM50
TMEM161A
TMEM165
TMEM41B
TMX3
TRIM28
TRIP13
TRMT2A
TUBA1B
TUBA1C
TUBB
TUBB4A
TUBB4B
TUBB6
TXN
UBAC2
UBB
UBE3C
UGGT1
UMPS
UNC45A
UQCRC2
USMG5
VDAC2
VPS4A
XPO1
XPOT
YME1L1
YTHDF2
YWHAE
YWHAZ
